# Supplementary material for: Antibacterial and Antibiofilm Activities of β-Lapachone by Modulating the Catalase Enzyme
Source: Antibiotics (Basel). 2023 Mar 14;12(3):576. doi: 10.3390/antibiotics12030576 (PMC10044350; doi:10.3390/antibiotics12030576)
Supplement: Supplementary file 1 [file antibiotics-12-00576-s001.zip]

Archive with 1 entries (1 files):
- antibiotics-2216972-supplementary.pdf
